# Supplementary material for: Four new species of the planthopper genus Metanigrus Tsaur, Yang & Wilson from China (Hemiptera, Fulgoromorpha, Meenoplidae)
Source: Zookeys. 2021 Mar 16;1024:197–213. doi: 10.3897/zookeys.1024.62226 (PMC7987706; doi:10.3897/zookeys.1024.62226)
Supplement: XML Treatment for Metanigrus [file zookeys.1024.62226-treatment1.xml]

<!DOCTYPE tp:taxon-treatment
  PUBLIC "-//TaxonX//DTD Taxonomic Treatment Publishing DTD v0 20100105//EN" "tax-treatment-NSO.dtd">
<tp:taxon-treatment xmlns:tp="http://www.plazi.org/taxpub"><tp:treatment-meta><kwd-group><label>Taxon classification</label><kwd><named-content xmlns:xlink="http://www.w3.org/1999/xlink" content-type="kingdom">Animalia</named-content></kwd><kwd><named-content xmlns:xlink="http://www.w3.org/1999/xlink" content-type="order">Hemiptera</named-content></kwd><kwd><named-content xmlns:xlink="http://www.w3.org/1999/xlink" content-type="family">Meenoplidae</named-content></kwd></kwd-group><mixed-citation publication-type="journal"><person-group><name><surname>Lv</surname><given-names>Sha-Sha</given-names></name><name><surname>Bourgoin</surname><given-names>Thierry</given-names></name><name><surname>Yang</surname><given-names>Lin</given-names></name><name><surname>Chen</surname><given-names>Xiang-Sheng</given-names></name></person-group><article-title>Four new species of the planthopper genus <italic><tp:taxon-name><tp:taxon-name-part taxon-name-part-type="genus" reg="Metanigrus">Metanigrus</tp:taxon-name-part></tp:taxon-name></italic> Tsaur, Yang &amp; Wilson from China (<tp:taxon-name><tp:taxon-name-part taxon-name-part-type="order">Hemiptera</tp:taxon-name-part></tp:taxon-name>, <tp:taxon-name><tp:taxon-name-part taxon-name-part-type="infraorder">Fulgoromorpha</tp:taxon-name-part></tp:taxon-name>, <tp:taxon-name><tp:taxon-name-part taxon-name-part-type="family">Meenoplidae</tp:taxon-name-part></tp:taxon-name>)</article-title><source>Zookeys</source><day>16</day><month>3</month><year>2021</year><volume>1024</volume><fpage>197</fpage><lpage>213</lpage><pub-id pub-id-type="doi">10.3897/zookeys.1024.62226</pub-id></mixed-citation></tp:treatment-meta><tp:nomenclature><tp:taxon-name><object-id xmlns:xlink="http://www.w3.org/1999/xlink" content-type="arpha" xlink:type="simple">56B589B0-AEB1-5797-8002-149684343B26</object-id>
            <tp:taxon-name-part taxon-name-part-type="genus" reg="Metanigrus">Metanigrus</tp:taxon-name-part>
          </tp:taxon-name><tp:taxon-authority>Tsaur, Yang &amp; Wilson, 1986</tp:taxon-authority><tp:nomenclature-citation-list><tp:nomenclature-citation><tp:taxon-name>
                <tp:taxon-name-part taxon-name-part-type="genus" reg="Metanigrus">Metanigrus</tp:taxon-name-part>
              </tp:taxon-name><comment>Tsaur, Yang &amp; Wilson, 1986: 108; <xref ref-type="bibr" rid="B11">Liu and Qin 2020</xref>: 29.</comment></tp:nomenclature-citation></tp:nomenclature-citation-list></tp:nomenclature><tp:treatment-sec sec-type="type species" id="SECID0ECLAC"><title>Type species.</title><p><italic><tp:taxon-name><tp:taxon-name-part taxon-name-part-type="genus" reg="Metanigrus">Metanigrus</tp:taxon-name-part> <tp:taxon-name-part taxon-name-part-type="species" reg="yami">yami</tp:taxon-name-part></tp:taxon-name></italic> Tsaur, Yang &amp; Wilson, 1986, by original designation.</p></tp:treatment-sec><tp:treatment-sec sec-type="diagnosis" id="SECID0ETLAC"><title>Diagnosis.</title><p>Small to medium-sized meenoplids. Vertex without median carina, with two posterolateral areolets at base not meeting medially. Frons without median carina. Postclypeus with median and lateral carinae. Pro- and mesonotum with median carina. Tegmina slender, with anterior and posterior margins subparallel, almost as wide at postnodal as prenodal area, MP3 two branched, five postnodal closed cells with C1 smaller than C2, C5 placed next to C3, C4 distally displaced after the nodal line, im, r-m and anterior two-thirds of margin with white areas. Hind wing with lateral margin notched at CuA1, CuP, and A2, more strongly at A1; A2 not reaching posterior margin. Metatibiotarsal formula: (3+5)-6-5. Male genitalia in lateral view, pygopher with internal sulcus, basolateral side of anal tube with a finger-like process, aedeagus acuminate, a membraneous lateral lobes with many scale-like productions; gonostyli divided into two parts, inner process curved apically, tapering into a process, outer process convex, inner margin with long setae.</p></tp:treatment-sec><tp:treatment-sec sec-type="distribution" id="SECID0EYLAC"><title>Distribution.</title><p>China (Taiwan, Hubei, Guizhou, Yunnan) (Fig. <xref ref-type="fig" rid="F8">61</xref>).</p></tp:treatment-sec><tp:treatment-sec><!--Section generated to contain objects referenced in tp:taxon-treatment.--><fig id="F8" position="float" orientation="portrait"><object-id xmlns:xlink="http://www.w3.org/1999/xlink" content-type="doi" xlink:type="simple">10.3897/zookeys.1024.62226.figure61</object-id><object-id xmlns:xlink="http://www.w3.org/1999/xlink" content-type="arpha" xlink:type="simple">662E83E1-D6DE-54CE-9C96-7FB2566352E2</object-id><label>Figure 61.</label><caption><p>Geographic distributions of <italic><tp:taxon-name><tp:taxon-name-part taxon-name-part-type="genus" reg="Metanigrus">Metanigrus</tp:taxon-name-part></tp:taxon-name></italic> species.</p></caption><graphic xmlns:xlink="http://www.w3.org/1999/xlink" xlink:href="zookeys-1024-197-g008.jpg" position="float" orientation="portrait" xlink:type="simple" id="oo_520810.jpg"><uri content-type="original_file" xlink:type="simple">https://binary.pensoft.net/fig/520810</uri></graphic></fig></tp:treatment-sec><ref-list><ref id="B11"><mixed-citation xmlns:xlink="http://www.w3.org/1999/xlink" xlink:type="simple"><person-group><name name-style="western"><surname>Liu</surname><given-names>HZ</given-names></name><name name-style="western"><surname>Qin</surname><given-names>DZ</given-names></name></person-group> (<year>2020</year>) <article-title>Review of the planthopper genus <italic><tp:taxon-name><tp:taxon-name-part taxon-name-part-type="genus">Metanigrus</tp:taxon-name-part></tp:taxon-name></italic> (<tp:taxon-name><tp:taxon-name-part taxon-name-part-type="order">Hemiptera</tp:taxon-name-part></tp:taxon-name>: <tp:taxon-name><tp:taxon-name-part taxon-name-part-type="superfamily">Fulgoroidea</tp:taxon-name-part></tp:taxon-name>) with description of one new species from China.</article-title><source>Entomotaxonomia</source><volume>42</volume>(<issue>1</issue>): <fpage>25</fpage>–<lpage>32</lpage>. <ext-link xlink:type="simple" ext-link-type="doi" xlink:href="10.11680/entomotax.2020004">https://doi.org/10.11680/entomotax.2020004</ext-link></mixed-citation></ref></ref-list></tp:taxon-treatment>
