# Supplementary material for: Four new species of the planthopper genus Metanigrus Tsaur, Yang & Wilson from China (Hemiptera, Fulgoromorpha, Meenoplidae)
Source: Zookeys. 2021 Mar 16;1024:197–213. doi: 10.3897/zookeys.1024.62226 (PMC7987706; doi:10.3897/zookeys.1024.62226)
Supplement: XML Treatment for Metanigrus chromus [file zookeys.1024.62226-treatment2.xml]

<!DOCTYPE tp:taxon-treatment
  PUBLIC "-//TaxonX//DTD Taxonomic Treatment Publishing DTD v0 20100105//EN" "tax-treatment-NSO.dtd">
<tp:taxon-treatment xmlns:tp="http://www.plazi.org/taxpub"><tp:treatment-meta><kwd-group><label>Taxon classification</label><kwd><named-content xmlns:xlink="http://www.w3.org/1999/xlink" content-type="kingdom">Animalia</named-content></kwd><kwd><named-content xmlns:xlink="http://www.w3.org/1999/xlink" content-type="order">Hemiptera</named-content></kwd><kwd><named-content xmlns:xlink="http://www.w3.org/1999/xlink" content-type="family">Meenoplidae</named-content></kwd></kwd-group><mixed-citation publication-type="journal"><person-group><name><surname>Lv</surname><given-names>Sha-Sha</given-names></name><name><surname>Bourgoin</surname><given-names>Thierry</given-names></name><name><surname>Yang</surname><given-names>Lin</given-names></name><name><surname>Chen</surname><given-names>Xiang-Sheng</given-names></name></person-group><article-title>Four new species of the planthopper genus <italic><tp:taxon-name><tp:taxon-name-part taxon-name-part-type="genus" reg="Metanigrus">Metanigrus</tp:taxon-name-part></tp:taxon-name></italic> Tsaur, Yang &amp; Wilson from China (<tp:taxon-name><tp:taxon-name-part taxon-name-part-type="order">Hemiptera</tp:taxon-name-part></tp:taxon-name>, <tp:taxon-name><tp:taxon-name-part taxon-name-part-type="infraorder">Fulgoromorpha</tp:taxon-name-part></tp:taxon-name>, <tp:taxon-name><tp:taxon-name-part taxon-name-part-type="family">Meenoplidae</tp:taxon-name-part></tp:taxon-name>)</article-title><source>Zookeys</source><day>16</day><month>3</month><year>2021</year><volume>1024</volume><fpage>197</fpage><lpage>213</lpage><pub-id pub-id-type="doi">10.3897/zookeys.1024.62226</pub-id></mixed-citation></tp:treatment-meta><tp:nomenclature><tp:taxon-name><object-id xmlns:xlink="http://www.w3.org/1999/xlink" content-type="arpha" xlink:type="simple">181B5233-3490-5FBD-A149-18DEA1F5F202</object-id>
            <tp:taxon-name-part taxon-name-part-type="genus" reg="Metanigrus">Metanigrus</tp:taxon-name-part>
            <tp:taxon-name-part taxon-name-part-type="species" reg="chromus">chromus</tp:taxon-name-part>
            <object-id xmlns:xlink="http://www.w3.org/1999/xlink" content-type="zoobank" xlink:type="simple">http://zoobank.org/C529251B-F3CB-4B4F-B124-E664DA6F4813</object-id>
          </tp:taxon-name><tp:taxon-authority>Lv &amp; Chen</tp:taxon-authority><tp:taxon-status xmlns:xlink="http://www.w3.org/1999/xlink" xlink:type="simple">sp. nov.</tp:taxon-status><xref ref-type="fig" rid="F1">Figs 1</xref><xref ref-type="fig" rid="F1">, 2</xref><xref ref-type="fig" rid="F2">, 9–19</xref></tp:nomenclature><tp:treatment-sec sec-type="description" id="SECID0EXGAE"><title>Measurements.</title><p>Total length: male 3.90–4.31 <abbrev xmlns:xlink="http://www.w3.org/1999/xlink" xlink:title="millimeters" id="ABBRID0E4GAE" xlink:type="simple">mm</abbrev> (<italic>N</italic> = 18), female 4.31–4.75 <abbrev xmlns:xlink="http://www.w3.org/1999/xlink" xlink:title="millimeters" id="ABBRID0EDHAE" xlink:type="simple">mm</abbrev> (<italic>N</italic> = 31).</p></tp:treatment-sec><tp:treatment-sec sec-type="diagnosis" id="SECID0EJHAE"><title>Diagnosis.</title><p>The salient features of the new species include: frons (Fig. <xref ref-type="fig" rid="F2">10</xref>) with two brownish-black patches on both sides; outer process of gonostyli (Figs <xref ref-type="fig" rid="F2">13</xref>, <xref ref-type="fig" rid="F2">16</xref>) differentiated into two processes nearly equal at apex in lateral view; only basolateral side of anal tube (Figs <xref ref-type="fig" rid="F2">13</xref>, <xref ref-type="fig" rid="F2">16</xref>) with a finger-like process.</p></tp:treatment-sec><tp:treatment-sec sec-type="Coloration" id="SECID0EDIAE"><title>Coloration.</title><p>General color grayish yellow (Figs <xref ref-type="fig" rid="F1">1</xref>, <xref ref-type="fig" rid="F1">2</xref>). Vertex yellowish white. Eyes blackish red. Frons whitish yellow, a yellowish-brown stripe in middle, with two brownish-black patches on both sides. Clypeus black-brown. Pronotum sublaterally with brownish-black patches. Mesonotum yellowish brown, with brown stripe medially. Legs yellowish brown. Tegmen hyaline, veins brownish. Wings semitransparent. Abdomen brown.</p></tp:treatment-sec><tp:treatment-sec sec-type="Head and thorax" id="SECID0ERIAE"><title>Head and thorax.</title><p>Head (Figs <xref ref-type="fig" rid="F1">1</xref>, <xref ref-type="fig" rid="F2">9</xref>) significantly narrower than pronotum, median carina absent. Vertex shorter in middle line than wide at base (1: 1.51), with two posterolateral areolets at base not meeting medially. Frons (Fig. <xref ref-type="fig" rid="F2">10</xref>) subrectangular, without median carina, longer in middle line than wide at widest portion (about 1.45: 1), lateral carinae with a dense row of sensory pits along outer margin. Postclypeus (Fig. <xref ref-type="fig" rid="F2">10</xref>) with distinct median and lateral carinae. Frontoclypeal suture nearly straight. Rostrum elongate, surpassing hind-coxae. Pronotum (Fig. <xref ref-type="fig" rid="F2">9</xref>) wider than maximum width of head (including eyes) (1.37: 1), lateral carinae sinuate, median carina present. Mesonotum (Fig. <xref ref-type="fig" rid="F2">9</xref>) about 6.14 times longer than pronotum in midline, with distinct median carina. Tegmina (Fig. <xref ref-type="fig" rid="F2">11</xref>) slender, longer than maximal width (2.41: 1), almost as wide at postnodal as prenodal area, veins ScP + R + MP with several sensory pits, MP3 two branched; five postnodal closed cells with C1 smaller than C2, C5 placed next to C3, C4 distally displaced after the nodal line, im, r-m and anterior two-thirds of margin with white areas. Hind wing (Fig. <xref ref-type="fig" rid="F2">12</xref>) with lateral margin notched at CuA1, CuP, and A2, more strongly at A1; A2 not reaching posterior margin. Metatibiotarsal formula: (3+5)-6-5.</p><fig id="F1" position="float" orientation="portrait"><object-id xmlns:xlink="http://www.w3.org/1999/xlink" content-type="doi" xlink:type="simple">10.3897/zookeys.1024.62226.figures1-8</object-id><object-id xmlns:xlink="http://www.w3.org/1999/xlink" content-type="arpha" xlink:type="simple">4FF10515-2180-5574-9E20-AB7D0166F4AD</object-id><label>Figures 1–8.</label><caption><p><italic><tp:taxon-name><tp:taxon-name-part taxon-name-part-type="genus" reg="Metanigrus">Metanigrus</tp:taxon-name-part> <tp:taxon-name-part taxon-name-part-type="species" reg="chromus">chromus</tp:taxon-name-part></tp:taxon-name></italic> sp. nov., male <bold>1</bold> dorsal view <bold>2</bold> lateral view. <italic><tp:taxon-name><tp:taxon-name-part taxon-name-part-type="genus" reg="Metanigrus">Metanigrus</tp:taxon-name-part> <tp:taxon-name-part taxon-name-part-type="species" reg="guttatus">guttatus</tp:taxon-name-part></tp:taxon-name></italic> sp. nov., male <bold>3</bold> dorsal view <bold>4</bold> lateral view. <italic><tp:taxon-name><tp:taxon-name-part taxon-name-part-type="genus" reg="Metanigrus">Metanigrus</tp:taxon-name-part> <tp:taxon-name-part taxon-name-part-type="species" reg="gremius">gremius</tp:taxon-name-part></tp:taxon-name></italic> sp. nov., male <bold>5</bold> dorsal view <bold>6</bold> lateral view. <italic><tp:taxon-name><tp:taxon-name-part taxon-name-part-type="genus" reg="Metanigrus">Metanigrus</tp:taxon-name-part> <tp:taxon-name-part taxon-name-part-type="species" reg="spinatus">spinatus</tp:taxon-name-part></tp:taxon-name></italic> sp. nov., male <bold>7</bold> dorsal view <bold>8</bold> lateral view. Scale bars: 0.5 <abbrev xmlns:xlink="http://www.w3.org/1999/xlink" xlink:title="millimeters" id="ABBRID0E2LAE" xlink:type="simple">mm</abbrev>.</p></caption><graphic xmlns:xlink="http://www.w3.org/1999/xlink" xlink:href="zookeys-1024-197-g001.jpg" position="float" orientation="portrait" xlink:type="simple" id="oo_520803.jpg"><uri content-type="original_file" xlink:type="simple">https://binary.pensoft.net/fig/520803</uri></graphic></fig></tp:treatment-sec><tp:treatment-sec sec-type="Male genitalia" id="SECID0EEMAE"><title>Male genitalia.</title><p>Pygofer (Figs <xref ref-type="fig" rid="F2">13</xref>, <xref ref-type="fig" rid="F2">14</xref>, <xref ref-type="fig" rid="F2">16</xref>, <xref ref-type="fig" rid="F2">17</xref>) symmetrical, gradually narrowed towards apex, with sinuate anterior and posterior margins. Pygopher with internal sulcus and almost parallel lateral margins in ventral view. Anal tube (Figs <xref ref-type="fig" rid="F2">13</xref>, <xref ref-type="fig" rid="F2">16</xref>) in lateral view, hand-shaped, anal style stout, lateral lobes distally shorter than anal style, basolateral side with a long finger-like process. Aedeagus (Figs <xref ref-type="fig" rid="F2">13</xref>, <xref ref-type="fig" rid="F2">15</xref>, <xref ref-type="fig" rid="F2">16</xref>, <xref ref-type="fig" rid="F2">19</xref>) acuminate apically, with tubular periandrium, lateral lobes swelling on both sides, surface beset with scale-like productions, ventral lobe slender with an acute apex, dorsal lobes with an acute and a nearly rectangular process; in ventral view, base wider. Gonostyli (Figs <xref ref-type="fig" rid="F2">13</xref>, <xref ref-type="fig" rid="F2">14</xref>, <xref ref-type="fig" rid="F2">16–18</xref>) divided into two parts, inner process curved apically, tapering into a process; in lateral view, outer process convex, bifurcated nearly equally at apex, inner margin with long setae; in ventral view, divergent, duck-shaped.</p><fig id="F2" position="float" orientation="portrait"><object-id xmlns:xlink="http://www.w3.org/1999/xlink" content-type="doi" xlink:type="simple">10.3897/zookeys.1024.62226.figures9-19</object-id><object-id xmlns:xlink="http://www.w3.org/1999/xlink" content-type="arpha" xlink:type="simple">AFEF986D-ADB0-5364-8298-188CD866F4C6</object-id><label>Figures 9–19.</label><caption><p><italic><tp:taxon-name><tp:taxon-name-part taxon-name-part-type="genus" reg="Metanigrus">Metanigrus</tp:taxon-name-part> <tp:taxon-name-part taxon-name-part-type="species" reg="chromus">chromus</tp:taxon-name-part></tp:taxon-name></italic> sp. nov., male <bold>9</bold> head and thorax, dorsal view <bold>10</bold> frons, ventral view <bold>11</bold> tegmina <bold>12</bold> wing <bold>13, 16</bold> pygofer, lateral view <bold>14, 17</bold> gonostyli and pygofer, ventral view <bold>15</bold> aedeagus, left lateral view <bold>18</bold> gonostyli, dorsal view <bold>19</bold> aedeagus, ventral view. Scale bars: 0.3 <abbrev xmlns:xlink="http://www.w3.org/1999/xlink" xlink:title="millimeters" id="ABBRID0EDPAE" xlink:type="simple">mm</abbrev>.</p></caption><graphic xmlns:xlink="http://www.w3.org/1999/xlink" xlink:href="zookeys-1024-197-g002.jpg" position="float" orientation="portrait" xlink:type="simple" id="oo_520804.jpg"><uri content-type="original_file" xlink:type="simple">https://binary.pensoft.net/fig/520804</uri></graphic></fig></tp:treatment-sec><tp:treatment-sec sec-type="type material" id="SECID0EMPAE"><title>Type material.</title><p><bold><italic>Holotype</italic>:</bold> ♂, China: Hubei, Dabieshan National Natural Reserve (<named-content xmlns:xlink="http://www.w3.org/1999/xlink" content-type="dwc:verbatimCoordinates" xlink:type="simple"><named-content content-type="geo-json" specific-use="{&#34;type&#34;:&#34;Point&#34;,&#34;coordinates&#34;:[115.666667,31.050000]}" id="NCID0E1PAE" xlink:type="simple">31°03'N, 115°40'E</named-content></named-content>), 2 July 2014, Jian-Kun Long; Paratypes: 2♂♂, 7♀♀, Hubei, Dabieshan National Natural Reserve, 29–30 June 2014, Zhi-Min Chang and Mei-Na Guo; 15♂♂, 24♀♀, Hubei, Dabieshan National Natural Reserve, 2–3 July 2014, Jian-Kun Long, Zheng-Xiang Zhou, Ying-Jian Wang, Mei-Na Guo and Hai-Yan Sun.</p></tp:treatment-sec><tp:treatment-sec sec-type="etymology" id="SECID0E6PAE"><title>Etymology.</title><p>The species name is derived from the Latin adjective “<italic><tp:taxon-name><tp:taxon-name-part taxon-name-part-type="genus" reg="Metanigrus"/><tp:taxon-name-part taxon-name-part-type="species" reg="chromus">chromus</tp:taxon-name-part></tp:taxon-name></italic>”, referring to frons with two brownish-black patches on both sides.</p></tp:treatment-sec><tp:treatment-sec sec-type="remarks" id="SECID0EPQAE"><title>Remarks.</title><p>This species is similar to <italic><tp:taxon-name><tp:taxon-name-part taxon-name-part-type="genus" reg="Metanigrus">Metanigrus</tp:taxon-name-part> <tp:taxon-name-part taxon-name-part-type="species" reg="yami">yami</tp:taxon-name-part></tp:taxon-name></italic> Tsaur, Yang &amp; Wilson, 1986, but differs from the latter in: (1) frons with two brownish-black patches on both sides (frons without two brownish-black patches on both sides in <italic><tp:taxon-name><tp:taxon-name-part taxon-name-part-type="genus" reg="Metanigrus">M.</tp:taxon-name-part> <tp:taxon-name-part taxon-name-part-type="species" reg="yami">yami</tp:taxon-name-part></tp:taxon-name></italic>); (2) basolateral side of anal tube with a long curved finger-like process (basolateral side of anal tube with a short finger-like process in <italic><tp:taxon-name><tp:taxon-name-part taxon-name-part-type="genus" reg="Metanigrus">M.</tp:taxon-name-part> <tp:taxon-name-part taxon-name-part-type="species" reg="yami">yami</tp:taxon-name-part></tp:taxon-name></italic>); (3) outer process of gonostyli without a thumb-like process (outer process of gonostyli with a thumb-like process in <italic><tp:taxon-name><tp:taxon-name-part taxon-name-part-type="genus" reg="Metanigrus">M.</tp:taxon-name-part> <tp:taxon-name-part taxon-name-part-type="species" reg="yami">yami</tp:taxon-name-part></tp:taxon-name></italic>).</p></tp:treatment-sec><tp:treatment-sec sec-type="distribution" id="SECID0EBSAE"><title>Distribution.</title><p>China (Hubei) (Fig. <xref ref-type="fig" rid="F8">61</xref>).</p></tp:treatment-sec><tp:treatment-sec><!--Section generated to contain objects referenced in tp:taxon-treatment.--><fig id="F8" position="float" orientation="portrait"><object-id xmlns:xlink="http://www.w3.org/1999/xlink" content-type="doi" xlink:type="simple">10.3897/zookeys.1024.62226.figure61</object-id><object-id xmlns:xlink="http://www.w3.org/1999/xlink" content-type="arpha" xlink:type="simple">662E83E1-D6DE-54CE-9C96-7FB2566352E2</object-id><label>Figure 61.</label><caption><p>Geographic distributions of <italic><tp:taxon-name><tp:taxon-name-part taxon-name-part-type="genus" reg="Metanigrus">Metanigrus</tp:taxon-name-part></tp:taxon-name></italic> species.</p></caption><graphic xmlns:xlink="http://www.w3.org/1999/xlink" xlink:href="zookeys-1024-197-g008.jpg" position="float" orientation="portrait" xlink:type="simple" id="oo_520810.jpg"><uri content-type="original_file" xlink:type="simple">https://binary.pensoft.net/fig/520810</uri></graphic></fig></tp:treatment-sec></tp:taxon-treatment>
