# Supplementary material for: Four new species of the planthopper genus Metanigrus Tsaur, Yang & Wilson from China (Hemiptera, Fulgoromorpha, Meenoplidae)
Source: Zookeys. 2021 Mar 16;1024:197–213. doi: 10.3897/zookeys.1024.62226 (PMC7987706; doi:10.3897/zookeys.1024.62226)
Supplement: XML Treatment for Metanigrus guttatus [file zookeys.1024.62226-treatment3.xml]

<!DOCTYPE tp:taxon-treatment
  PUBLIC "-//TaxonX//DTD Taxonomic Treatment Publishing DTD v0 20100105//EN" "tax-treatment-NSO.dtd">
<tp:taxon-treatment xmlns:tp="http://www.plazi.org/taxpub"><tp:treatment-meta><kwd-group><label>Taxon classification</label><kwd><named-content xmlns:xlink="http://www.w3.org/1999/xlink" content-type="kingdom">Animalia</named-content></kwd><kwd><named-content xmlns:xlink="http://www.w3.org/1999/xlink" content-type="order">Hemiptera</named-content></kwd><kwd><named-content xmlns:xlink="http://www.w3.org/1999/xlink" content-type="family">Meenoplidae</named-content></kwd></kwd-group><mixed-citation publication-type="journal"><person-group><name><surname>Lv</surname><given-names>Sha-Sha</given-names></name><name><surname>Bourgoin</surname><given-names>Thierry</given-names></name><name><surname>Yang</surname><given-names>Lin</given-names></name><name><surname>Chen</surname><given-names>Xiang-Sheng</given-names></name></person-group><article-title>Four new species of the planthopper genus <italic><tp:taxon-name><tp:taxon-name-part taxon-name-part-type="genus" reg="Metanigrus">Metanigrus</tp:taxon-name-part></tp:taxon-name></italic> Tsaur, Yang &amp; Wilson from China (<tp:taxon-name><tp:taxon-name-part taxon-name-part-type="order">Hemiptera</tp:taxon-name-part></tp:taxon-name>, <tp:taxon-name><tp:taxon-name-part taxon-name-part-type="infraorder">Fulgoromorpha</tp:taxon-name-part></tp:taxon-name>, <tp:taxon-name><tp:taxon-name-part taxon-name-part-type="family">Meenoplidae</tp:taxon-name-part></tp:taxon-name>)</article-title><source>Zookeys</source><day>16</day><month>3</month><year>2021</year><volume>1024</volume><fpage>197</fpage><lpage>213</lpage><pub-id pub-id-type="doi">10.3897/zookeys.1024.62226</pub-id></mixed-citation></tp:treatment-meta><tp:nomenclature><tp:taxon-name><object-id xmlns:xlink="http://www.w3.org/1999/xlink" content-type="arpha" xlink:type="simple">80A23828-DAEB-5FA5-B072-BC1C0004C1D8</object-id>
            <tp:taxon-name-part taxon-name-part-type="genus" reg="Metanigrus">Metanigrus</tp:taxon-name-part>
            <tp:taxon-name-part taxon-name-part-type="species" reg="guttatus">guttatus</tp:taxon-name-part>
            <object-id xmlns:xlink="http://www.w3.org/1999/xlink" content-type="zoobank" xlink:type="simple">http://zoobank.org/282F525A-00BB-4C2C-AD1B-61726291F562</object-id>
          </tp:taxon-name><tp:taxon-authority>Lv &amp; Chen</tp:taxon-authority><tp:taxon-status xmlns:xlink="http://www.w3.org/1999/xlink" xlink:type="simple">sp. nov.</tp:taxon-status><xref ref-type="fig" rid="F1">Figs 3</xref><xref ref-type="fig" rid="F1">, 4</xref><xref ref-type="fig" rid="F3">, 20–30</xref></tp:nomenclature><tp:treatment-sec sec-type="description" id="SECID0EAUAE"><title>Measurements.</title><p>Total length: male 3.96–4.31 <abbrev xmlns:xlink="http://www.w3.org/1999/xlink" xlink:title="millimeters" id="ABBRID0EGUAE" xlink:type="simple">mm</abbrev> (<italic>N</italic> = 13), female 4.44–4.72 <abbrev xmlns:xlink="http://www.w3.org/1999/xlink" xlink:title="millimeters" id="ABBRID0EMUAE" xlink:type="simple">mm</abbrev> (<italic>N</italic> = 8).</p></tp:treatment-sec><tp:treatment-sec sec-type="diagnosis" id="SECID0ESUAE"><title>Diagnosis.</title><p>The salient features of the new species include: the distal part of tegmina (Fig. <xref ref-type="fig" rid="F3">22</xref>) with a large black patch; dorsolateral part of anal tube (Figs <xref ref-type="fig" rid="F3">24</xref>, <xref ref-type="fig" rid="F3">27</xref>) with a stout finger-like process, a protrusion on the basolateral finger-like process; gonostyli (Figs <xref ref-type="fig" rid="F3">24</xref>, <xref ref-type="fig" rid="F3">27</xref>, <xref ref-type="fig" rid="F3">29</xref>) slender, inner process very narrow, apex of outer process nearly fan-shaped in lateral view.</p></tp:treatment-sec><tp:treatment-sec sec-type="Coloration" id="SECID0EQVAE"><title>Coloration.</title><p>General color yellowish white (Figs <xref ref-type="fig" rid="F1">3</xref>, <xref ref-type="fig" rid="F1">4</xref>). Frons whitish yellow. Clypeus black-brown. Vertex and pronotum white. Mesonotum brown. Eyes black. Legs yellowish brown. Tegmina semitransparent, with black patch near end. Wings hyaline. Abdomen brown.</p></tp:treatment-sec><tp:treatment-sec sec-type="Head and thorax" id="SECID0E5VAE"><title>Head and thorax.</title><p>Head (Figs <xref ref-type="fig" rid="F1">3</xref>, <xref ref-type="fig" rid="F3">20</xref>) significantly narrower than pronotum, without median carina. Vertex shorter in middle line than wide at base (1: 1.77), with two posterolateral areolets at base not meeting medially. Frons (Fig. <xref ref-type="fig" rid="F3">21</xref>) subrectangular, without median carina, longer in middle line than wide at widest portion (about 1.67: 1), lateral carinae with a dense row of sensory pits along outer margin. Postclypeus (Fig. <xref ref-type="fig" rid="F3">21</xref>) with distinct median and lateral carinae. Frontoclypeal suture nearly straight. Rostrum elongate, in repose well surpassing hind-coxae. Pronotum (Fig. <xref ref-type="fig" rid="F3">20</xref>) wider than maximum width of head (including eyes) (1.71: 1), with median carina and sinuate lateral carinae. Mesonotum (Fig. <xref ref-type="fig" rid="F3">20</xref>) about 4.57 times longer than pronotum in midline, with distinct median carina. Tegmina (Fig. <xref ref-type="fig" rid="F3">22</xref>) slender, longer than maximal width (2.59: 1), almost as wide at postnodal as prenodal area, veins ScP + R + MP with several sensory pits, MP3 two branched; five postnodal closed cells with C1 smaller than C2, C5 placed next to C3, C4 distally displaced after the nodal line, im, r-m and anterior two-thirds of margin with white areas. Hind wing (Fig. <xref ref-type="fig" rid="F3">23</xref>) with lateral margin notched at CuA1, CuP, and A2, more strongly at A1; A2 not reaching posterior margin. Metatibiotarsal formula: (3+5)-6-5.</p></tp:treatment-sec><tp:treatment-sec sec-type="Male genitalia" id="SECID0EEXAE"><title>Male genitalia.</title><p>Pygofer (Figs <xref ref-type="fig" rid="F3">24</xref>, <xref ref-type="fig" rid="F3">25</xref>, <xref ref-type="fig" rid="F3">27</xref>, <xref ref-type="fig" rid="F3">28</xref>) symmetrical, gradually narrowed towards apex, with sinuate anterior and posterior margins. Pygopher with internal sulcus, with slightly curved lateral margins in ventral view. Anal tube (Figs <xref ref-type="fig" rid="F3">24</xref>, <xref ref-type="fig" rid="F3">27</xref>) in lateral view, hand-shaped, anal style slender, lateral lobes distally shorter than anal style, dorsolateral part with a stout finger-like process, a protrusion on the basolateral finger-like process. Aedeagus (Figs <xref ref-type="fig" rid="F3">24</xref>, <xref ref-type="fig" rid="F3">26</xref>, <xref ref-type="fig" rid="F3">27</xref>, <xref ref-type="fig" rid="F3">30</xref>) acuminate apically, with tubular periandrium, lateral lobes swelling on both sides, surface beset with scale-like productions, ventral lobe slender with acute apex, dorsal lobes with an acute and a nearly rectangular process; in ventral view, base wider. Gonostyli (Figs <xref ref-type="fig" rid="F3">24</xref>, <xref ref-type="fig" rid="F3">25</xref>, <xref ref-type="fig" rid="F3">27–29</xref>) slender, divided into two parts, inner process very narrow, curved apically, tapering into a process; in lateral view, outer process convex, apex nearly fan-shaped, inner margin with long setae; in ventral view, divergent, top of outer gonostyli with a pointed needle-like structure on the inner side.</p><fig id="F3" position="float" orientation="portrait"><object-id xmlns:xlink="http://www.w3.org/1999/xlink" content-type="doi" xlink:type="simple">10.3897/zookeys.1024.62226.figures20-30</object-id><object-id xmlns:xlink="http://www.w3.org/1999/xlink" content-type="arpha" xlink:type="simple">71DEEDB3-4562-574C-8720-84F386DBF9F6</object-id><label>Figures 20–30.</label><caption><p><italic><tp:taxon-name><tp:taxon-name-part taxon-name-part-type="genus" reg="Metanigrus">Metanigrus</tp:taxon-name-part> <tp:taxon-name-part taxon-name-part-type="species" reg="guttatus">guttatus</tp:taxon-name-part></tp:taxon-name></italic> sp. nov. , male <bold>20</bold> head and thorax, dorsal view <bold>21</bold> frons, ventral view <bold>22</bold> tegmina <bold>23</bold> Wing <bold>24, 27</bold> pygofer, lateral view <bold>25, 28</bold> gonostyli and pygofer, ventral view <bold>26</bold> aedeagus, left lateral view <bold>29</bold> gonostyli, dorsal view <bold>30</bold> aedeagus, ventral view. Scale bars: 0.3 <abbrev xmlns:xlink="http://www.w3.org/1999/xlink" xlink:title="millimeters" id="ABBRID0ED1AE" xlink:type="simple">mm</abbrev>.</p></caption><graphic xmlns:xlink="http://www.w3.org/1999/xlink" xlink:href="zookeys-1024-197-g003.jpg" position="float" orientation="portrait" xlink:type="simple" id="oo_520805.jpg"><uri content-type="original_file" xlink:type="simple">https://binary.pensoft.net/fig/520805</uri></graphic></fig></tp:treatment-sec><tp:treatment-sec sec-type="type material" id="SECID0EM1AE"><title>Type material.</title><p><bold><italic>Holotype</italic>:</bold> ♂, China: Guizhou, Zhijin county (<named-content xmlns:xlink="http://www.w3.org/1999/xlink" content-type="dwc:verbatimCoordinates" xlink:type="simple"><named-content content-type="geo-json" specific-use="{&#34;type&#34;:&#34;Point&#34;,&#34;coordinates&#34;:[105.883333,26.583333]}" id="NCID0E11AE" xlink:type="simple">26°35'N, 105°53'E</named-content></named-content>), 18 July 2020, Sha-Sha Lv; Paratypes: 12♂♂, Guizhou, Zhijin county, 18 July 2020, Sha-Sha Lv, Feng-E Li, Xiao-Ya Wang and Nian Gong; 8♀♀, Guizhou, Zhijin county, 18 July 2020, Sha-Sha Lv, Feng-E Li and Nian Gong.</p></tp:treatment-sec><tp:treatment-sec sec-type="etymology" id="SECID0E61AE"><title>Etymology.</title><p>The species name is derived from the Latin adjective “<italic><tp:taxon-name><tp:taxon-name-part taxon-name-part-type="genus" reg="Metanigrus"/><tp:taxon-name-part taxon-name-part-type="species" reg="guttatus">guttatus</tp:taxon-name-part></tp:taxon-name></italic>”, referring to the tegmina with a patch.</p></tp:treatment-sec><tp:treatment-sec sec-type="remarks" id="SECID0EP2AE"><title>Remarks.</title><p>This species is similar to <italic><tp:taxon-name><tp:taxon-name-part taxon-name-part-type="genus" reg="Metanigrus">Metanigrus</tp:taxon-name-part> <tp:taxon-name-part taxon-name-part-type="species" reg="chromus">chromus</tp:taxon-name-part></tp:taxon-name></italic> but differs from the latter in: (1) distal part of tegmina with a large black patch (distal part of tegmina without a large black patch in <italic><tp:taxon-name><tp:taxon-name-part taxon-name-part-type="genus" reg="Metanigrus">M.</tp:taxon-name-part> <tp:taxon-name-part taxon-name-part-type="species" reg="chromus">chromus</tp:taxon-name-part></tp:taxon-name></italic>); (2) frons without two brownish-black patches on both sides (frons with two brownish-black patches on both sides in <italic><tp:taxon-name><tp:taxon-name-part taxon-name-part-type="genus" reg="Metanigrus">M.</tp:taxon-name-part> <tp:taxon-name-part taxon-name-part-type="species" reg="chromus">chromus</tp:taxon-name-part></tp:taxon-name></italic>); (3) dorsolateral part of anal tube with a finger-like process (dorsolateral part of anal tube without a finger-like process in <italic><tp:taxon-name><tp:taxon-name-part taxon-name-part-type="genus" reg="Metanigrus">M.</tp:taxon-name-part> <tp:taxon-name-part taxon-name-part-type="species" reg="chromus">chromus</tp:taxon-name-part></tp:taxon-name></italic>).</p></tp:treatment-sec><tp:treatment-sec sec-type="distribution" id="SECID0EB4AE"><title>Distribution.</title><p>China (Guizhou) (Fig. <xref ref-type="fig" rid="F8">61</xref>).</p></tp:treatment-sec><tp:treatment-sec><!--Section generated to contain objects referenced in tp:taxon-treatment.--><fig id="F1" position="float" orientation="portrait"><object-id xmlns:xlink="http://www.w3.org/1999/xlink" content-type="doi" xlink:type="simple">10.3897/zookeys.1024.62226.figures1-8</object-id><object-id xmlns:xlink="http://www.w3.org/1999/xlink" content-type="arpha" xlink:type="simple">4FF10515-2180-5574-9E20-AB7D0166F4AD</object-id><label>Figures 1–8.</label><caption><p><italic><tp:taxon-name><tp:taxon-name-part taxon-name-part-type="genus" reg="Metanigrus">Metanigrus</tp:taxon-name-part> <tp:taxon-name-part taxon-name-part-type="species" reg="chromus">chromus</tp:taxon-name-part></tp:taxon-name></italic> sp. nov., male <bold>1</bold> dorsal view <bold>2</bold> lateral view. <italic><tp:taxon-name><tp:taxon-name-part taxon-name-part-type="genus" reg="Metanigrus">Metanigrus</tp:taxon-name-part> <tp:taxon-name-part taxon-name-part-type="species" reg="guttatus">guttatus</tp:taxon-name-part></tp:taxon-name></italic> sp. nov., male <bold>3</bold> dorsal view <bold>4</bold> lateral view. <italic><tp:taxon-name><tp:taxon-name-part taxon-name-part-type="genus" reg="Metanigrus">Metanigrus</tp:taxon-name-part> <tp:taxon-name-part taxon-name-part-type="species" reg="gremius">gremius</tp:taxon-name-part></tp:taxon-name></italic> sp. nov., male <bold>5</bold> dorsal view <bold>6</bold> lateral view. <italic><tp:taxon-name><tp:taxon-name-part taxon-name-part-type="genus" reg="Metanigrus">Metanigrus</tp:taxon-name-part> <tp:taxon-name-part taxon-name-part-type="species" reg="spinatus">spinatus</tp:taxon-name-part></tp:taxon-name></italic> sp. nov., male <bold>7</bold> dorsal view <bold>8</bold> lateral view. Scale bars: 0.5 <abbrev xmlns:xlink="http://www.w3.org/1999/xlink" xlink:title="millimeters" id="ABBRID0E2LAE" xlink:type="simple">mm</abbrev>.</p></caption><graphic xmlns:xlink="http://www.w3.org/1999/xlink" xlink:href="zookeys-1024-197-g001.jpg" position="float" orientation="portrait" xlink:type="simple" id="oo_520803.jpg"><uri content-type="original_file" xlink:type="simple">https://binary.pensoft.net/fig/520803</uri></graphic></fig><fig id="F8" position="float" orientation="portrait"><object-id xmlns:xlink="http://www.w3.org/1999/xlink" content-type="doi" xlink:type="simple">10.3897/zookeys.1024.62226.figure61</object-id><object-id xmlns:xlink="http://www.w3.org/1999/xlink" content-type="arpha" xlink:type="simple">662E83E1-D6DE-54CE-9C96-7FB2566352E2</object-id><label>Figure 61.</label><caption><p>Geographic distributions of <italic><tp:taxon-name><tp:taxon-name-part taxon-name-part-type="genus" reg="Metanigrus">Metanigrus</tp:taxon-name-part></tp:taxon-name></italic> species.</p></caption><graphic xmlns:xlink="http://www.w3.org/1999/xlink" xlink:href="zookeys-1024-197-g008.jpg" position="float" orientation="portrait" xlink:type="simple" id="oo_520810.jpg"><uri content-type="original_file" xlink:type="simple">https://binary.pensoft.net/fig/520810</uri></graphic></fig></tp:treatment-sec></tp:taxon-treatment>
