# Supplementary material for: Four new species of the planthopper genus Metanigrus Tsaur, Yang & Wilson from China (Hemiptera, Fulgoromorpha, Meenoplidae)
Source: Zookeys. 2021 Mar 16;1024:197–213. doi: 10.3897/zookeys.1024.62226 (PMC7987706; doi:10.3897/zookeys.1024.62226)
Supplement: XML Treatment for Metanigrus gremius [file zookeys.1024.62226-treatment4.xml]

<!DOCTYPE tp:taxon-treatment
  PUBLIC "-//TaxonX//DTD Taxonomic Treatment Publishing DTD v0 20100105//EN" "tax-treatment-NSO.dtd">
<tp:taxon-treatment xmlns:tp="http://www.plazi.org/taxpub"><tp:treatment-meta><kwd-group><label>Taxon classification</label><kwd><named-content xmlns:xlink="http://www.w3.org/1999/xlink" content-type="kingdom">Animalia</named-content></kwd><kwd><named-content xmlns:xlink="http://www.w3.org/1999/xlink" content-type="order">Hemiptera</named-content></kwd><kwd><named-content xmlns:xlink="http://www.w3.org/1999/xlink" content-type="family">Meenoplidae</named-content></kwd></kwd-group><mixed-citation publication-type="journal"><person-group><name><surname>Lv</surname><given-names>Sha-Sha</given-names></name><name><surname>Bourgoin</surname><given-names>Thierry</given-names></name><name><surname>Yang</surname><given-names>Lin</given-names></name><name><surname>Chen</surname><given-names>Xiang-Sheng</given-names></name></person-group><article-title>Four new species of the planthopper genus <italic><tp:taxon-name><tp:taxon-name-part taxon-name-part-type="genus" reg="Metanigrus">Metanigrus</tp:taxon-name-part></tp:taxon-name></italic> Tsaur, Yang &amp; Wilson from China (<tp:taxon-name><tp:taxon-name-part taxon-name-part-type="order">Hemiptera</tp:taxon-name-part></tp:taxon-name>, <tp:taxon-name><tp:taxon-name-part taxon-name-part-type="infraorder">Fulgoromorpha</tp:taxon-name-part></tp:taxon-name>, <tp:taxon-name><tp:taxon-name-part taxon-name-part-type="family">Meenoplidae</tp:taxon-name-part></tp:taxon-name>)</article-title><source>Zookeys</source><day>16</day><month>3</month><year>2021</year><volume>1024</volume><fpage>197</fpage><lpage>213</lpage><pub-id pub-id-type="doi">10.3897/zookeys.1024.62226</pub-id></mixed-citation></tp:treatment-meta><tp:nomenclature><tp:taxon-name><object-id xmlns:xlink="http://www.w3.org/1999/xlink" content-type="arpha" xlink:type="simple">D2B1F0CF-0969-59AF-8CB2-6D440CDADF31</object-id>
            <tp:taxon-name-part taxon-name-part-type="genus" reg="Metanigrus">Metanigrus</tp:taxon-name-part>
            <tp:taxon-name-part taxon-name-part-type="species" reg="gremius">gremius</tp:taxon-name-part>
            <object-id xmlns:xlink="http://www.w3.org/1999/xlink" content-type="zoobank" xlink:type="simple">http://zoobank.org/8E2251AE-C6CC-40B5-879E-06FCC3B8DFC9</object-id>
          </tp:taxon-name><tp:taxon-authority>Lv &amp; Chen</tp:taxon-authority><tp:taxon-status xmlns:xlink="http://www.w3.org/1999/xlink" xlink:type="simple">sp. nov.</tp:taxon-status><xref ref-type="fig" rid="F1">Figs 5</xref><xref ref-type="fig" rid="F1">, 6</xref><xref ref-type="fig" rid="F4">, 31–41</xref></tp:nomenclature><tp:treatment-sec sec-type="description" id="SECID0EA6AE"><title>Measurements.</title><p>Total length: male 3.0–3.5 <abbrev xmlns:xlink="http://www.w3.org/1999/xlink" xlink:title="millimeters" id="ABBRID0EG6AE" xlink:type="simple">mm</abbrev> (<italic>N</italic> = 4), female 5.1 <abbrev xmlns:xlink="http://www.w3.org/1999/xlink" xlink:title="millimeters" id="ABBRID0EM6AE" xlink:type="simple">mm</abbrev> (<italic>N</italic> = 1).</p></tp:treatment-sec><tp:treatment-sec sec-type="diagnosis" id="SECID0ES6AE"><title>Diagnosis.</title><p>The salient features of the new species include: general color (Figs <xref ref-type="fig" rid="F1">5</xref>, <xref ref-type="fig" rid="F1">6</xref>) yellowish white; dorsolateral and middle parts of anal tube (Figs <xref ref-type="fig" rid="F4">35</xref>, <xref ref-type="fig" rid="F4">38</xref>) each with a finger-like process; outer process of gonostyli (Figs <xref ref-type="fig" rid="F4">35</xref>, <xref ref-type="fig" rid="F4">38</xref>) convex and arcuate with nearly square process at apex in lateral view.</p></tp:treatment-sec><tp:treatment-sec sec-type="Coloration" id="SECID0ERAAG"><title>Coloration.</title><p>General color yellowish white (Figs <xref ref-type="fig" rid="F1">5</xref>, <xref ref-type="fig" rid="F1">6</xref>). Mesonotum light brown. Eyes black. Legs yellowish brown. Tegmina semitransparent. Wings hyaline. Abdomen yellowish white.</p></tp:treatment-sec><tp:treatment-sec sec-type="Head and thorax" id="SECID0E6AAG"><title>Head and thorax.</title><p>Head (Figs <xref ref-type="fig" rid="F1">5</xref>, <xref ref-type="fig" rid="F4">31</xref>) significantly narrower than pronotum, without median carina. Vertex shorter in middle line than wide at base (1: 1.99), with two posterolateral areolets at base not meeting medially. Frons (Fig. <xref ref-type="fig" rid="F4">32</xref>) subrectangular, without median carina, longer in middle line than wide at widest portion (about 1.93: 1), lateral carinae with a dense row of sensory pits along outer margin. Postclypeus (Fig. <xref ref-type="fig" rid="F4">32</xref>) with distinct median and lateral carinae. Frontoclypeal suture nearly straight. Rostrum elongate, surpassing hind-coxae. Pronotum (Fig. <xref ref-type="fig" rid="F4">31</xref>) wider than maximum width of head (including eyes) (1.43: 1), with median carina and sinuate lateral carinae. Mesonotum (Fig. <xref ref-type="fig" rid="F4">31</xref>) about 5.96 times longer than pronotum in midline, with distinct median carina. Tegmina (Fig. <xref ref-type="fig" rid="F4">33</xref>) slender, longer than maximal width (2.59: 1), almost as wide at postnodal as prenodal area, veins ScP + R + MP with several sensory pits, MP3 two branched; five postnodal closed cells with C1 smaller than C2, C5 placed next to C3, C4 distally displaced after the nodal line, im, r-m and anterior two-thirds of margin with white areas. Hind wing (Fig. <xref ref-type="fig" rid="F4">34</xref>) with lateral margin notched at CuA1, CuP, and A2, more strongly at A1; A2 not reaching posterior margin. Metatibiotarsal formula: (3+5)-6-5.</p></tp:treatment-sec><tp:treatment-sec sec-type="Male genitalia" id="SECID0EFCAG"><title>Male genitalia.</title><p>Pygofer (Figs <xref ref-type="fig" rid="F4">35</xref>, <xref ref-type="fig" rid="F4">36</xref>, <xref ref-type="fig" rid="F4">38</xref>, <xref ref-type="fig" rid="F4">39</xref>) symmetrical, gradually narrowed towards the apex, with sinuate anterior and posterior margins. Pygopher with internal sulcus and slightly curved lateral margins in ventral view. Anal tube (Figs <xref ref-type="fig" rid="F4">35</xref>, <xref ref-type="fig" rid="F4">38</xref>) in lateral view, hand-shaped, anal style slender, lateral lobes distally shorter than anal style, dorsolateral and middle parts each with a finger-like process, basolateral side with a finger-like process. Aedeagus (Figs <xref ref-type="fig" rid="F4">35</xref>, <xref ref-type="fig" rid="F4">37</xref>, <xref ref-type="fig" rid="F4">38</xref>, <xref ref-type="fig" rid="F4">41</xref>) acuminate apically, with tubular periandrium, lateral lobes swelling on both sides, surface beset with scale-like productions, ventral lobe slender with acute apex, dorsal lobes with a short finger-like process; in ventral view, base wider. Gonostyli (Figs <xref ref-type="fig" rid="F4">35</xref>, <xref ref-type="fig" rid="F4">36</xref>, <xref ref-type="fig" rid="F4">38–40</xref>) divided into two parts, inner process curved apically, tapering into a process; in lateral view, outer process convex and arcuate with nearly square process at apex; in ventral view, divergent, inner part beak-shaped backward, apex of outer process nearly fan-shaped.</p><fig id="F4" position="float" orientation="portrait"><object-id xmlns:xlink="http://www.w3.org/1999/xlink" content-type="doi" xlink:type="simple">10.3897/zookeys.1024.62226.figures31-41</object-id><object-id xmlns:xlink="http://www.w3.org/1999/xlink" content-type="arpha" xlink:type="simple">5737989D-63C6-51A4-84DD-5B272349623B</object-id><label>Figures 31–41.</label><caption><p><italic><tp:taxon-name><tp:taxon-name-part taxon-name-part-type="genus" reg="Metanigrus">Metanigrus</tp:taxon-name-part> <tp:taxon-name-part taxon-name-part-type="species" reg="gremius">gremius</tp:taxon-name-part></tp:taxon-name></italic> sp. nov. , male <bold>31</bold> head and thorax, dorsal view <bold>32</bold> frons, ventral view <bold>33</bold> tegmina <bold>34</bold> wing <bold>35, 38</bold> pygofer, lateral view <bold>36, 39</bold> gonostyli and pygofer, ventral view <bold>37</bold> aedeagus, left lateral view <bold>40</bold> gonostyli, dorsal view <bold>41</bold> aedeagus, ventral view. Scale bars: 0.3 <abbrev xmlns:xlink="http://www.w3.org/1999/xlink" xlink:title="millimeters" id="ABBRID0EEFAG" xlink:type="simple">mm</abbrev>.</p></caption><graphic xmlns:xlink="http://www.w3.org/1999/xlink" xlink:href="zookeys-1024-197-g004.jpg" position="float" orientation="portrait" xlink:type="simple" id="oo_520806.jpg"><uri content-type="original_file" xlink:type="simple">https://binary.pensoft.net/fig/520806</uri></graphic></fig></tp:treatment-sec><tp:treatment-sec sec-type="type material" id="SECID0ENFAG"><title>Type material.</title><p><bold><italic>Holotype</italic>:</bold> ♂, China: Yunnan, Daweishan National Natural Reserve (<named-content xmlns:xlink="http://www.w3.org/1999/xlink" content-type="dwc:verbatimCoordinates" xlink:type="simple"><named-content content-type="geo-json" specific-use="{&#34;type&#34;:&#34;Point&#34;,&#34;coordinates&#34;:[104.166667,23.566667]}" id="NCID0E2FAG" xlink:type="simple">22°94'N, 103°70'E</named-content></named-content>), 4 June 2016, Ying-Jian Wang; Paratypes: 3♂♂, Yunnan, Daweishan National Natural Reserve, 4 June 2016, Ying-Jian Wang; 1♀, Yunnan, Daweishan National Natural Reserve, 4 June 2016, Qiang Luo.</p></tp:treatment-sec><tp:treatment-sec sec-type="etymology" id="SECID0EAGAG"><title>Etymology.</title><p>The species name is derived from the Latin adjective “<italic><tp:taxon-name><tp:taxon-name-part taxon-name-part-type="genus" reg="Metanigrus"/><tp:taxon-name-part taxon-name-part-type="species" reg="gremius">gremius</tp:taxon-name-part></tp:taxon-name></italic>”, referring to general yellowish white.</p></tp:treatment-sec><tp:treatment-sec sec-type="remarks" id="SECID0EQGAG"><title>Remarks.</title><p>This species is similar to <italic><tp:taxon-name><tp:taxon-name-part taxon-name-part-type="genus" reg="Metanigrus">Metanigrus</tp:taxon-name-part> <tp:taxon-name-part taxon-name-part-type="species" reg="guttatus">guttatus</tp:taxon-name-part></tp:taxon-name></italic> but differs from the latter in: (1) distal part of tegmina without large, black patch (distal part of tegmina with large, black patch in <italic><tp:taxon-name><tp:taxon-name-part taxon-name-part-type="genus" reg="Metanigrus">M.</tp:taxon-name-part> <tp:taxon-name-part taxon-name-part-type="species" reg="guttatus">guttatus</tp:taxon-name-part></tp:taxon-name></italic>); (2) dorsolateral and middle parts of anal tube each with a finger-like process (only dorsolateral part of anal tube with a finger-like process in <italic><tp:taxon-name><tp:taxon-name-part taxon-name-part-type="genus" reg="Metanigrus">M.</tp:taxon-name-part> <tp:taxon-name-part taxon-name-part-type="species" reg="guttatus">guttatus</tp:taxon-name-part></tp:taxon-name></italic>); (3) outer process of gonostyli nearly square at apex in lateral view (outer process of gonostyli nearly fan-shaped at apex in lateral view in <italic><tp:taxon-name><tp:taxon-name-part taxon-name-part-type="genus" reg="Metanigrus">M.</tp:taxon-name-part> <tp:taxon-name-part taxon-name-part-type="species" reg="guttatus">guttatus</tp:taxon-name-part></tp:taxon-name></italic>).</p></tp:treatment-sec><tp:treatment-sec sec-type="distribution" id="SECID0ECIAG"><title>Distribution.</title><p>China (Yunnan) (Fig. <xref ref-type="fig" rid="F8">61</xref>).</p></tp:treatment-sec><tp:treatment-sec><!--Section generated to contain objects referenced in tp:taxon-treatment.--><fig id="F1" position="float" orientation="portrait"><object-id xmlns:xlink="http://www.w3.org/1999/xlink" content-type="doi" xlink:type="simple">10.3897/zookeys.1024.62226.figures1-8</object-id><object-id xmlns:xlink="http://www.w3.org/1999/xlink" content-type="arpha" xlink:type="simple">4FF10515-2180-5574-9E20-AB7D0166F4AD</object-id><label>Figures 1–8.</label><caption><p><italic><tp:taxon-name><tp:taxon-name-part taxon-name-part-type="genus" reg="Metanigrus">Metanigrus</tp:taxon-name-part> <tp:taxon-name-part taxon-name-part-type="species" reg="chromus">chromus</tp:taxon-name-part></tp:taxon-name></italic> sp. nov., male <bold>1</bold> dorsal view <bold>2</bold> lateral view. <italic><tp:taxon-name><tp:taxon-name-part taxon-name-part-type="genus" reg="Metanigrus">Metanigrus</tp:taxon-name-part> <tp:taxon-name-part taxon-name-part-type="species" reg="guttatus">guttatus</tp:taxon-name-part></tp:taxon-name></italic> sp. nov., male <bold>3</bold> dorsal view <bold>4</bold> lateral view. <italic><tp:taxon-name><tp:taxon-name-part taxon-name-part-type="genus" reg="Metanigrus">Metanigrus</tp:taxon-name-part> <tp:taxon-name-part taxon-name-part-type="species" reg="gremius">gremius</tp:taxon-name-part></tp:taxon-name></italic> sp. nov., male <bold>5</bold> dorsal view <bold>6</bold> lateral view. <italic><tp:taxon-name><tp:taxon-name-part taxon-name-part-type="genus" reg="Metanigrus">Metanigrus</tp:taxon-name-part> <tp:taxon-name-part taxon-name-part-type="species" reg="spinatus">spinatus</tp:taxon-name-part></tp:taxon-name></italic> sp. nov., male <bold>7</bold> dorsal view <bold>8</bold> lateral view. Scale bars: 0.5 <abbrev xmlns:xlink="http://www.w3.org/1999/xlink" xlink:title="millimeters" id="ABBRID0E2LAE" xlink:type="simple">mm</abbrev>.</p></caption><graphic xmlns:xlink="http://www.w3.org/1999/xlink" xlink:href="zookeys-1024-197-g001.jpg" position="float" orientation="portrait" xlink:type="simple" id="oo_520803.jpg"><uri content-type="original_file" xlink:type="simple">https://binary.pensoft.net/fig/520803</uri></graphic></fig><fig id="F8" position="float" orientation="portrait"><object-id xmlns:xlink="http://www.w3.org/1999/xlink" content-type="doi" xlink:type="simple">10.3897/zookeys.1024.62226.figure61</object-id><object-id xmlns:xlink="http://www.w3.org/1999/xlink" content-type="arpha" xlink:type="simple">662E83E1-D6DE-54CE-9C96-7FB2566352E2</object-id><label>Figure 61.</label><caption><p>Geographic distributions of <italic><tp:taxon-name><tp:taxon-name-part taxon-name-part-type="genus" reg="Metanigrus">Metanigrus</tp:taxon-name-part></tp:taxon-name></italic> species.</p></caption><graphic xmlns:xlink="http://www.w3.org/1999/xlink" xlink:href="zookeys-1024-197-g008.jpg" position="float" orientation="portrait" xlink:type="simple" id="oo_520810.jpg"><uri content-type="original_file" xlink:type="simple">https://binary.pensoft.net/fig/520810</uri></graphic></fig></tp:treatment-sec></tp:taxon-treatment>
