# Supplementary material for: Four new species of the planthopper genus Metanigrus Tsaur, Yang & Wilson from China (Hemiptera, Fulgoromorpha, Meenoplidae)
Source: Zookeys. 2021 Mar 16;1024:197–213. doi: 10.3897/zookeys.1024.62226 (PMC7987706; doi:10.3897/zookeys.1024.62226)
Supplement: XML Treatment for Metanigrus spinatus [file zookeys.1024.62226-treatment5.xml]

<!DOCTYPE tp:taxon-treatment
  PUBLIC "-//TaxonX//DTD Taxonomic Treatment Publishing DTD v0 20100105//EN" "tax-treatment-NSO.dtd">
<tp:taxon-treatment xmlns:tp="http://www.plazi.org/taxpub"><tp:treatment-meta><kwd-group><label>Taxon classification</label><kwd><named-content xmlns:xlink="http://www.w3.org/1999/xlink" content-type="kingdom">Animalia</named-content></kwd><kwd><named-content xmlns:xlink="http://www.w3.org/1999/xlink" content-type="order">Hemiptera</named-content></kwd><kwd><named-content xmlns:xlink="http://www.w3.org/1999/xlink" content-type="family">Meenoplidae</named-content></kwd></kwd-group><mixed-citation publication-type="journal"><person-group><name><surname>Lv</surname><given-names>Sha-Sha</given-names></name><name><surname>Bourgoin</surname><given-names>Thierry</given-names></name><name><surname>Yang</surname><given-names>Lin</given-names></name><name><surname>Chen</surname><given-names>Xiang-Sheng</given-names></name></person-group><article-title>Four new species of the planthopper genus <italic><tp:taxon-name><tp:taxon-name-part taxon-name-part-type="genus" reg="Metanigrus">Metanigrus</tp:taxon-name-part></tp:taxon-name></italic> Tsaur, Yang &amp; Wilson from China (<tp:taxon-name><tp:taxon-name-part taxon-name-part-type="order">Hemiptera</tp:taxon-name-part></tp:taxon-name>, <tp:taxon-name><tp:taxon-name-part taxon-name-part-type="infraorder">Fulgoromorpha</tp:taxon-name-part></tp:taxon-name>, <tp:taxon-name><tp:taxon-name-part taxon-name-part-type="family">Meenoplidae</tp:taxon-name-part></tp:taxon-name>)</article-title><source>Zookeys</source><day>16</day><month>3</month><year>2021</year><volume>1024</volume><fpage>197</fpage><lpage>213</lpage><pub-id pub-id-type="doi">10.3897/zookeys.1024.62226</pub-id></mixed-citation></tp:treatment-meta><tp:nomenclature><tp:taxon-name><object-id xmlns:xlink="http://www.w3.org/1999/xlink" content-type="arpha" xlink:type="simple">04AB8694-867E-5902-8270-A4BF0ABF6527</object-id>
            <tp:taxon-name-part taxon-name-part-type="genus" reg="Metanigrus">Metanigrus</tp:taxon-name-part>
            <tp:taxon-name-part taxon-name-part-type="species" reg="spinatus">spinatus</tp:taxon-name-part>
            <object-id xmlns:xlink="http://www.w3.org/1999/xlink" content-type="zoobank" xlink:type="simple">http://zoobank.org/BF15FE85-4D07-4789-B214-C2A663A21883</object-id>
          </tp:taxon-name><tp:taxon-authority>Lv, Chen &amp; Bourgoin</tp:taxon-authority><tp:taxon-status xmlns:xlink="http://www.w3.org/1999/xlink" xlink:type="simple">sp. nov.</tp:taxon-status><xref ref-type="fig" rid="F1">Figs 7</xref><xref ref-type="fig" rid="F1">, 8</xref><xref ref-type="fig" rid="F5">, 42–52</xref><tp:nomenclature-citation-list><tp:nomenclature-citation><tp:taxon-name>
                <tp:taxon-name-part taxon-name-part-type="genus" reg="Metanigrus">Metanigrus</tp:taxon-name-part> <tp:taxon-name-part taxon-name-part-type="species" reg="yami">yami</tp:taxon-name-part></tp:taxon-name><comment>Liu &amp; Qin 2020: 27–29 (misidentification)</comment></tp:nomenclature-citation></tp:nomenclature-citation-list></tp:nomenclature><tp:treatment-sec sec-type="description" id="SECID0EOKAG"><title>Measurements.</title><p>Total length: male 3.01–3.52 <abbrev xmlns:xlink="http://www.w3.org/1999/xlink" xlink:title="millimeters" id="ABBRID0EUKAG" xlink:type="simple">mm</abbrev> (<italic>N</italic> = 18), female 3.68–4.13 <abbrev xmlns:xlink="http://www.w3.org/1999/xlink" xlink:title="millimeters" id="ABBRID0E1KAG" xlink:type="simple">mm</abbrev> (<italic>N</italic> = 15).</p></tp:treatment-sec><tp:treatment-sec sec-type="diagnosis" id="SECID0EALAG"><title>Diagnosis.</title><p>The salient features of the new species include: frons (Fig. <xref ref-type="fig" rid="F5">43</xref>) with a big, longitudinal and black brown marking in middle; middle part of anal tube (Figs <xref ref-type="fig" rid="F5">46</xref>, <xref ref-type="fig" rid="F5">49</xref>) with a finger-like process, a protrusion on the basolateral finger-like process; inner margin of outer gonostyli (Figs <xref ref-type="fig" rid="F5">46</xref>, <xref ref-type="fig" rid="F5">49</xref>) strongly protruding, outer margin gentle, bifurcated unequally in lateral view.</p></tp:treatment-sec><tp:treatment-sec sec-type="Coloration" id="SECID0E1LAG"><title>Coloration.</title><p>General color fuscous (Figs <xref ref-type="fig" rid="F1">7</xref>, <xref ref-type="fig" rid="F1">8</xref>). Vertex and pronotum yellowish white. Eyes reddish black. Frons yellowish white, with a big, longitudinal, black-brown marking in middle, reaching apex of frons. Mesonotum ocherous. Legs yellowish brown. Tegmina semitransparent, veins light yellow. Wings hyaline. Abdomen brown.</p></tp:treatment-sec><tp:treatment-sec sec-type="Head and thorax" id="SECID0EIMAG"><title>Head and thorax.</title><p>Head (Figs <xref ref-type="fig" rid="F1">7</xref>, <xref ref-type="fig" rid="F5">42</xref>) significantly narrower than pronotum, without median carina. Vertex (Fig. <xref ref-type="fig" rid="F5">42</xref>) shorter in middle line than wide basally (1: 1.84), with two posterolateral areolets at base not meeting medially. Frons (Fig. <xref ref-type="fig" rid="F5">43</xref>) subrectangular, without median carina, longer in middle line than wide at widest portion (about 1.86: 1), lateral carinae with a dense row of sensory pits along outer margin. Postclypeus (Fig. <xref ref-type="fig" rid="F5">43</xref>) with distinct median and lateral carinae. Frontoclypeal suture nearly straight. Rostrum elongate, in repose well surpassing hind-coxae. Pronotum (Fig. <xref ref-type="fig" rid="F5">42</xref>) wider than maximum width of head (including eyes) (1.35: 1), with median carina and sinuate lateral carinae. Mesonotum (Fig. <xref ref-type="fig" rid="F5">42</xref>) about 5.62 times longer than pronotum in midline, with distinct median carina. Tegmina (Fig. <xref ref-type="fig" rid="F5">44</xref>) slender, longer than maximal width (2.45: 1), almost as wide at postnodal as prenodal area, veins ScP + R + MP with several sensory pits, MP3 two branched; five postnodal closed cells with C1 smaller than C2, C5 placed next to C3, C4 distally displaced after the nodal line, im, r-m and anterior two-thirds of margin with white areas. Hind wing (Fig. <xref ref-type="fig" rid="F5">45</xref>) with lateral margin notched at CuA1, CuP, and A2, more strongly at A1; A2 not reaching posterior margin. Metatibiotarsal formula: (3+5)-6-5.</p><fig id="F5" position="float" orientation="portrait"><object-id xmlns:xlink="http://www.w3.org/1999/xlink" content-type="doi" xlink:type="simple">10.3897/zookeys.1024.62226.figures42-52</object-id><object-id xmlns:xlink="http://www.w3.org/1999/xlink" content-type="arpha" xlink:type="simple">FAF5343D-6EC0-5B08-BEDB-2900CF8F5C6F</object-id><label>Figures 42–52.</label><caption><p><italic><tp:taxon-name><tp:taxon-name-part taxon-name-part-type="genus" reg="Metanigrus">Metanigrus</tp:taxon-name-part> <tp:taxon-name-part taxon-name-part-type="species" reg="spinatus">spinatus</tp:taxon-name-part></tp:taxon-name></italic> sp. nov. , male <bold>42</bold> head and thorax, dorsal view <bold>43</bold> frons, ventral view <bold>44</bold> tegmina <bold>45</bold> wing <bold>46, 49</bold> pygofer, lateral view <bold>47, 50</bold> gonostyli and pygofer, ventral view <bold>48</bold> aedeagus, left lateral view <bold>51</bold> gonostyli, dorsal view <bold>52</bold> aedeagus, ventral view. Scale bars: 0.3 <abbrev xmlns:xlink="http://www.w3.org/1999/xlink" xlink:title="millimeters" id="ABBRID0EXOAG" xlink:type="simple">mm</abbrev>.</p></caption><graphic xmlns:xlink="http://www.w3.org/1999/xlink" xlink:href="zookeys-1024-197-g005.jpg" position="float" orientation="portrait" xlink:type="simple" id="oo_520807.jpg"><uri content-type="original_file" xlink:type="simple">https://binary.pensoft.net/fig/520807</uri></graphic></fig></tp:treatment-sec><tp:treatment-sec sec-type="Male genitalia" id="SECID0EAPAG"><title>Male genitalia.</title><p>Pygofer (Figs <xref ref-type="fig" rid="F5">46</xref>, <xref ref-type="fig" rid="F5">47</xref>, <xref ref-type="fig" rid="F5">49</xref>, <xref ref-type="fig" rid="F5">50</xref>) symmetrical, gradually narrowed towards apex, with sinuate anterior and posterior margins. Pygopher with internal sulcus and slightly curved lateral margins in ventral view. Anal tube (Figs <xref ref-type="fig" rid="F5">46</xref>, <xref ref-type="fig" rid="F5">49</xref>) in lateral view, hand-shaped, anal style long, lateral lobes distally shorter than anal style, middle part with a finger-like process, a protrusion on the basolateral finger-like process. Aedeagus (Figs <xref ref-type="fig" rid="F5">46</xref>, <xref ref-type="fig" rid="F5">48</xref>, <xref ref-type="fig" rid="F5">49</xref>, <xref ref-type="fig" rid="F5">52</xref>) acuminate apically, with tubular periandrium, lateral lobes swelling on both sides, surface beset with scale-like productions, ventral lobe slender with acute apex, dorsal lobe with a little finger-like process; in ventral view, base wider. Gonostyli (Figs <xref ref-type="fig" rid="F5">46</xref>, <xref ref-type="fig" rid="F5">47</xref>, <xref ref-type="fig" rid="F5">49–51</xref>) divided into two parts, inner process curved apically, tapering into a process; in lateral view, inner margin of outer process strongly protruding, outer margin gentle, bifurcated unequally; in ventral view, divergent, outer process hammer-shaped.</p></tp:treatment-sec><tp:treatment-sec sec-type="type material" id="SECID0E1QAG"><title>Type material.</title><p><bold><italic>Holotype</italic>:</bold> ♂, China: Menglun, Yunnan Province (<named-content xmlns:xlink="http://www.w3.org/1999/xlink" content-type="dwc:verbatimCoordinates" xlink:type="simple"><named-content content-type="geo-json" specific-use="{&#34;type&#34;:&#34;Point&#34;,&#34;coordinates&#34;:[101.433333,22.550000]}" id="NCID0EIRAG" xlink:type="simple">21°93'N, 101°26'E</named-content></named-content>), 21 June 2019, Feng-E Li; Paratypes: 17♂♂15♀♀, Menglun, Yunnan Province, 22 June 2019, Feng-E Li, Yan Zhi and Nian Gong.</p></tp:treatment-sec><tp:treatment-sec sec-type="etymology" id="SECID0ENRAG"><title>Etymology.</title><p>The species name is derived from the Latin adjective “<italic><tp:taxon-name><tp:taxon-name-part taxon-name-part-type="genus" reg="Metanigrus"/><tp:taxon-name-part taxon-name-part-type="species" reg="spinatus">spinatus</tp:taxon-name-part></tp:taxon-name></italic>”, referring to the middle part of anal tube with a finger-like process.</p></tp:treatment-sec><tp:treatment-sec sec-type="remarks" id="SECID0E4RAG"><title>Remarks.</title><p>This species is similar to <italic><tp:taxon-name><tp:taxon-name-part taxon-name-part-type="genus" reg="Metanigrus">Metanigrus</tp:taxon-name-part> <tp:taxon-name-part taxon-name-part-type="species" reg="chromus">chromus</tp:taxon-name-part></tp:taxon-name></italic> but differs from the latter in: (1) frons with a big, longitudinal and black brown marking in middle (frons with two brownish-black patches on both sides in <italic><tp:taxon-name><tp:taxon-name-part taxon-name-part-type="genus" reg="Metanigrus">M.</tp:taxon-name-part> <tp:taxon-name-part taxon-name-part-type="species" reg="chromus">chromus</tp:taxon-name-part></tp:taxon-name></italic>); (2) middle part of anal tube with a finger-like process (middle part of anal tube without a finger-like process in <italic><tp:taxon-name><tp:taxon-name-part taxon-name-part-type="genus" reg="Metanigrus">M.</tp:taxon-name-part> <tp:taxon-name-part taxon-name-part-type="species" reg="chromus">chromus</tp:taxon-name-part></tp:taxon-name></italic>); (3) outer process of gonostyli bifurcated unequally at apex in lateral view (outer process of gonostyli bifurcated nearly equal at apex in lateral view in <italic><tp:taxon-name><tp:taxon-name-part taxon-name-part-type="genus" reg="Metanigrus">M.</tp:taxon-name-part> <tp:taxon-name-part taxon-name-part-type="species" reg="chromus">chromus</tp:taxon-name-part></tp:taxon-name></italic>).</p></tp:treatment-sec><tp:treatment-sec sec-type="distribution" id="SECID0EPTAG"><title>Distribution.</title><p>China (Yunnan) (Fig. <xref ref-type="fig" rid="F8">61</xref>).</p></tp:treatment-sec><tp:treatment-sec><!--Section generated to contain objects referenced in tp:taxon-treatment.--><fig id="F1" position="float" orientation="portrait"><object-id xmlns:xlink="http://www.w3.org/1999/xlink" content-type="doi" xlink:type="simple">10.3897/zookeys.1024.62226.figures1-8</object-id><object-id xmlns:xlink="http://www.w3.org/1999/xlink" content-type="arpha" xlink:type="simple">4FF10515-2180-5574-9E20-AB7D0166F4AD</object-id><label>Figures 1–8.</label><caption><p><italic><tp:taxon-name><tp:taxon-name-part taxon-name-part-type="genus" reg="Metanigrus">Metanigrus</tp:taxon-name-part> <tp:taxon-name-part taxon-name-part-type="species" reg="chromus">chromus</tp:taxon-name-part></tp:taxon-name></italic> sp. nov., male <bold>1</bold> dorsal view <bold>2</bold> lateral view. <italic><tp:taxon-name><tp:taxon-name-part taxon-name-part-type="genus" reg="Metanigrus">Metanigrus</tp:taxon-name-part> <tp:taxon-name-part taxon-name-part-type="species" reg="guttatus">guttatus</tp:taxon-name-part></tp:taxon-name></italic> sp. nov., male <bold>3</bold> dorsal view <bold>4</bold> lateral view. <italic><tp:taxon-name><tp:taxon-name-part taxon-name-part-type="genus" reg="Metanigrus">Metanigrus</tp:taxon-name-part> <tp:taxon-name-part taxon-name-part-type="species" reg="gremius">gremius</tp:taxon-name-part></tp:taxon-name></italic> sp. nov., male <bold>5</bold> dorsal view <bold>6</bold> lateral view. <italic><tp:taxon-name><tp:taxon-name-part taxon-name-part-type="genus" reg="Metanigrus">Metanigrus</tp:taxon-name-part> <tp:taxon-name-part taxon-name-part-type="species" reg="spinatus">spinatus</tp:taxon-name-part></tp:taxon-name></italic> sp. nov., male <bold>7</bold> dorsal view <bold>8</bold> lateral view. Scale bars: 0.5 <abbrev xmlns:xlink="http://www.w3.org/1999/xlink" xlink:title="millimeters" id="ABBRID0E2LAE" xlink:type="simple">mm</abbrev>.</p></caption><graphic xmlns:xlink="http://www.w3.org/1999/xlink" xlink:href="zookeys-1024-197-g001.jpg" position="float" orientation="portrait" xlink:type="simple" id="oo_520803.jpg"><uri content-type="original_file" xlink:type="simple">https://binary.pensoft.net/fig/520803</uri></graphic></fig><fig id="F8" position="float" orientation="portrait"><object-id xmlns:xlink="http://www.w3.org/1999/xlink" content-type="doi" xlink:type="simple">10.3897/zookeys.1024.62226.figure61</object-id><object-id xmlns:xlink="http://www.w3.org/1999/xlink" content-type="arpha" xlink:type="simple">662E83E1-D6DE-54CE-9C96-7FB2566352E2</object-id><label>Figure 61.</label><caption><p>Geographic distributions of <italic><tp:taxon-name><tp:taxon-name-part taxon-name-part-type="genus" reg="Metanigrus">Metanigrus</tp:taxon-name-part></tp:taxon-name></italic> species.</p></caption><graphic xmlns:xlink="http://www.w3.org/1999/xlink" xlink:href="zookeys-1024-197-g008.jpg" position="float" orientation="portrait" xlink:type="simple" id="oo_520810.jpg"><uri content-type="original_file" xlink:type="simple">https://binary.pensoft.net/fig/520810</uri></graphic></fig></tp:treatment-sec></tp:taxon-treatment>
